# Supplementary material for: Do interventions containing risk messages increase risk appraisal and the subsequent vaccination intentions and uptake? – A systematic review and meta‐analysis
Source: Br J Health Psychol. 2018 Sep 17;23(4):1084–106. doi: 10.1111/bjhp.12340 (PMC6767484; doi:10.1111/bjhp.12340)
Supplement: Supplementary file 9 — Table S7. Raw data file; Relationship intention and risk. [file BJHP-23-1084-s009.xlsx]

## Sheet: Sheet1
	Study name	Subgroup within study	Outcome	Data format	Odds ratio	Lower Limit	Upper Limit	Confidence level	Odds ratio	Risk ratio	Log risk ratio	Std Err	Std diff in means	Std Err	Hedges's g	Std Err	Illness	Age group	Information about health consequences	Credible source	Mode of intervention	Number of BCTs
1	Frew 2014	Blank	Blank	Odds ratio	3.83	1.75	8.36	0.9	3.83				0.74036	0.262088			Blank	Blank	Blank	Blank	Blank	Blank
2	Meharry	Susceptibility	Blank	p-value for correlation					1.86297				0.343022	0.176619	0.341084	0.175622	Blank	Blank	Blank	Blank	Blank	Blank
3	Mehta	Blank	Blank	Corr, SE					1.65155				0.276608	0.0946522	0.276153	0.0944965	Blank	Blank	Blank	Blank	Blank	Blank
4	Nan	Charged for vaccination	Blank	Corr, N					0.933386				-0.0380069	0.152971	-0.0378409	0.152303	Blank	Blank	Blank	Blank	Blank	Blank
5	Nan	Free vaccination	Blank	Corr, N					1.38793				0.180733	0.153567	0.179944	0.152896	Blank	Blank	Blank	Blank	Blank	Blank
6	Payaprom	Severity	Blank	Odds ratio	0.93	0.77	1.12	0.95	0.93				-0.0400103	0.0526998			Blank	Blank	Blank	Blank	Blank	Blank
7	Payaprom	Susceptibility	Blank	Odds ratio	1.14	0.93	1.39	0.95	1.14				0.0722397	0.0565227			Blank	Blank	Blank	Blank	Blank	Blank
8	Vet	Blank	Blank	Corr, N					3.7118				0.723077	0.165563	0.719805	0.164814	Blank	Blank	Blank	Blank	Blank	Blank
