# Supplementary material for: Do interventions containing risk messages increase risk appraisal and the subsequent vaccination intentions and uptake? – A systematic review and meta‐analysis
Source: Br J Health Psychol. 2018 Sep 17;23(4):1084–106. doi: 10.1111/bjhp.12340 (PMC6767484; doi:10.1111/bjhp.12340)
Supplement: Supplementary file 10 — Table S8. Raw data file; Severity. [file BJHP-23-1084-s010.xlsx]

## Sheet: Sheet1
	Study name	Subgroup within study	Outcome	Data format	Odds ratio	Lower Limit	Upper Limit	Confidence level	Odds ratio	Log odds ratio	Std Err	Std diff in means	Std Err	Hedges's g	Std Err	Age group	Pregnant	Illness	Information about health consequences	Credible source	Efficacy appraisal increased	Measure of risk	Mode of intervention	Increase RA and uptake	Number of BCTs	Two or more BCTs	Social and environmental
1	Frew (c)	Blank	Severity	Odds ratio	1.139	0.312	4.16	0.9	1.139	0.130151	0.787385	0.0717558	0.434108			Adult (19-64)	Pregnant	Flu	Not included	Not included	Not increased	Unconditional questions	Written information	Uptake increase, not risk	one	No	Not included
2	Grandahl	Blank	Severity	Cohen's d, SE					1.26821	0.237608	0.199518	0.131	0.11			Adolescent (16-18)	Not pregnant	HPV	Not included	Not included	Not increased	Unconditional questions	Educational session	Both risk and uptake increased	two	Yes	Not included
3	Meharry	Pamphlet	Severity	Means, SD in each group					1.22847	0.205772	0.450679	0.113448	0.248472	0.112228	0.2458	Adult (19-64)	Pregnant	Flu	Included	Not included	Not increased	Unconditional questions	Persuasive message	Uptake increase, not risk	one	No	Not included
4	Meharry	Pamphlet and benefit statement	Severity	Means, SD in each group					1.31009	0.270094	0.470211	0.148911	0.259241	0.147042	0.255987	Adult (19-64)	Pregnant	Flu	Included	Not included	Not increased	Unconditional questions	Persuasive message	Uptake increase, not risk	one	No	Not included
5	Mehta	Blank	Severity	Independent groups (means, SD's)					4.10873	1.41311	0.396624	0.779091	0.21867	0.772432	0.216801	Adult (19-64)	Not pregnant	HPV	Included	Not included	Increased	Unconditional questions	Educational session	Both risk and uptake increased	four	Yes	Included
6	Payaprom	Blank	Severity	Independent groups (means, SD's)					1.13047	0.122637	0.255973	0.0676132	0.141125	0.0673581	0.140593	Adult (19-64)	Not pregnant	Flu	Not included	Not included	Increased	Unconditional questions	Pamphlet or leaflet	Both risk and uptake increased	three	Yes	Not included
7	Peters	Flu Post	Severity	Independent groups (means, SD's)					0.198089	-1.61904	0.601459	-0.892624	0.331602	-0.874889	0.325014	Older adult (65+)	Not pregnant	Flu	Included	Not included	Not increased	Conditional questions	Pamphlet or leaflet	Uptake increase, not risk	two	Yes	Included
8	Peters	Flu Pre/post	Severity	Independent groups (means, SD's)					0.68885	-0.372732	0.42002	-0.205498	0.231569	-0.203379	0.229182	Older adult (65+)	Not pregnant	Flu	Included	Not included	Not increased	Conditional questions	Pamphlet or leaflet	Uptake increase, not risk	two	Yes	Included
9	Peters	Pneumonia Post	Severity	Independent groups (means, SD's)					0.208698	-1.56687	0.599729	-0.86386	0.330648	-0.846697	0.324079	Older adult (65+)	Not pregnant	Pneumonia	Included	Not included	Not increased	Conditional questions	Pamphlet or leaflet	Both risk and uptake increased	two	Yes	Included
10	Peters	Pneumonia Pre/post	Severity	Independent groups (means, SD's)					0.419428	-0.868863	0.424881	-0.479029	0.234249	-0.474091	0.231834	Older adult (65+)	Not pregnant	Pneumonia	Included	Not included	Not increased	Conditional questions	Pamphlet or leaflet	Both risk and uptake increased	two	Yes	Included
11	Worasathit	Blank	Severity	Cohort 2x2 (Events)					6.06168	1.80199	0.121214	0.993488	0.066829	0.993211	0.0668104	Older adult (65+)	Not pregnant	Flu	Included	Not included	Not increased	Unconditional questions	Video	Both risk and uptake increased	one	No	Not included
12	Wray	Blank	Severity	Independent groups (means, SD's)					1.60794	0.474953	0.352058	0.261855	0.1941	0.259998	0.192723	Older adult (65+)	Not pregnant	Flu	Included	Not included	Not increased	Unconditional questions	Written information	Both risk and uptake increased	one	No	Not included
13	Godinho	Risk reducing condition	Severity	Independent groups (means, SD's)					2.71465	0.998663	0.194774	0.550592	0.107385	0.549718	0.107214	Older adult (65+)	Not pregnant	Flu	Not included	Not included	Not increased	Unconditional questions	Pamphlet or leaflet	Both risk and uptake increased	zero	No	Not included
14	de Wit	Narrative evidence	Severity	Independent groups (means, SD's)					0.0313445	-3.46272	0.670561	-1.9091	0.3697	-1.87396	0.362895	Blank	Blank	Blank	Blank	Blank	Blank	Blank	Blank	Blank	Blank	Blank	Blank
15	de Wit	Statistical evidence	Severity	Independent groups (means, SD's)					0.915011	-0.0888197	0.547514	-0.0489688	0.30186	-0.0481097	0.296565	Blank	Blank	Blank	Blank	Blank	Blank	Blank	Blank	Blank	Blank	Blank	Blank
