# Supplementary material for: Do interventions containing risk messages increase risk appraisal and the subsequent vaccination intentions and uptake? – A systematic review and meta‐analysis
Source: Br J Health Psychol. 2018 Sep 17;23(4):1084–106. doi: 10.1111/bjhp.12340 (PMC6767484; doi:10.1111/bjhp.12340)
Supplement: Supplementary file 11 — Table S9. Raw data file; Susceptibility. [file BJHP-23-1084-s011.xlsx]

## Sheet: Sheet1
	Study name	Subgroup within study	Outcome	Data format	Odds ratio	Lower Limit	Upper Limit	Confidence level	Odds ratio	Log odds ratio	Std Err	Std diff in means	Std Err	Hedges's g	Std Err	Age group	Pregnant	Illness	Information about health consequences	Credible source	Efficacy appraisal increased	Measure of risk	Mode of intervention	Increase RA and uptake	Number of BCTs	Two or more BCTs	Social and environmental
1	Frew (a)	Blank	Susceptibility	Odds ratio	5.38	1.9	15.29	0.95	5.38	1.68269	0.531986	0.927715	0.293299			Adult (19-64)	Pregnant	Flu	Not included	Not included	Not increased	Unconditional questions	Written information	Risk increase, not uptake	zero	No	Not included
2	Frew (c)	Blank	Susceptibility	Odds ratio	2.904	1.478	5.705	0.9	2.904	1.06609	0.410569	0.587766	0.226359			Adult (19-64)	Pregnant	Flu	Not included	Not included	Not increased	Unconditional questions	Written information	Both risk and uptake increased	one	No	Not included
3	Gerend	Blank	Susceptibility	Independent groups (Sample size, t)					1.86217	0.621745	0.165249	0.342786	0.0911066	0.342258	0.0909662	Adult (19-64)	Not pregnant	HPV	Not included	Not included	Not increased	Conditional questions	Video	Risk increase, not uptake	three	Yes	Included
4	Grandahl	Blank	Susceptibility	Cohen's d, SE					1.30319	0.264815	0.761796	0.146	0.42			Adolescent (16-18)	Not pregnant	HPV	Not included	Not included	Not increased	Unconditional questions	Educational session	Risk increase, not uptake	two	Yes	Not included
5	Hopfer	Peer and provider messages	Susceptibility	Corr, N					0.933386	-0.0689368	0.368393	-0.0380069	0.203106	-0.0377152	0.201548	Adult (19-64)	Not pregnant	HPV	Included	Included	Not increased	Unconditional questions	Video	Both risk and uptake increased	two	Yes	Not included
6	Hopfer	Peer messages	Susceptibilty	Corr, N					0.728475	-0.316802	0.300338	-0.174662	0.165585	-0.173776	0.164745	Adult (19-64)	Not pregnant	HPV	Included	Included	Not increased	Unconditional questions	Video	Both risk and uptake increased	two	Yes	Not included
7	Hopfer	Provider messages	Susceptibility	Corr, N					0.923277	-0.0798265	0.299272	-0.0440107	0.164997	-0.0437872	0.16416	Adult (19-64)	Not pregnant	HPV	Included	Included	Not increased	Unconditional questions	Video	Both risk and uptake increased	two	Yes	Not included
8	Meharry	Pamphlet	Susceptibility	Means, SD in each group					1.14797	0.137994	0.4505	0.0760801	0.248374	0.0752621	0.245703	Adult (19-64)	Pregnant	Flu	Included	Not included	Not increased	Unconditional questions	Persuasive message	Both risk and uptake increased	one	No	Not included
9	Meharry	Pamphlet and benefit statement	Susceptibility	Means, SD in each group					2.03941	0.712662	0.473926	0.392911	0.261289	0.387979	0.258009	Adult (19-64)	Pregnant	Flu	Included	Not included	Not increased	Unconditional questions	Persuasive message	Both risk and uptake increased	one	No	Not included
10	Mehta	Blank	Susceptibility	Independent groups (means, SD's)					3.25344	1.17971	0.392362	0.650409	0.216321	0.64485	0.214472	Adult (19-64)	Not pregnant	HPV	Included	Not included	Increased	Unconditional questions	Educational session	Both risk and uptake increased	four	Yes	Included
11	Nan	first person	Susceptibility	Independent groups (means, SD's)					0.684995	-0.378343	0.673939	-0.208592	0.371562	-0.204447	0.36418	Adult (19-64)	Not pregnant	HPV	Included	Not included	Not increased	Unconditional questions	Written information	Uptake increase, not risk	one	No	Not included
12	Nan	hybrid first person	Susceptibility	Independent groups (means, SD's)					3.10292	1.13235	0.684293	0.624295	0.37727	0.611891	0.369775	Adult (19-64)	Not pregnant	HPV	Included	Not included	Not increased	Unconditional questions	Written information	Both risk and uptake increased	one	No	Not included
13	Nan	hybrid third person	Susceptibility	Independent groups (means, SD's)					4.45338	1.49366	0.684622	0.8235	0.377452	0.808706	0.370671	Adult (19-64)	Not pregnant	HPV	Included	Not included	Not increased	Unconditional questions	Written information	Both risk and uptake increased	one	No	Not included
14	Nan	third person	Susceptibility	Independent groups (means, SD's)					0.655945	-0.421678	0.656007	-0.232483	0.361675	-0.228832	0.355995	Adult (19-64)	Not pregnant	HPV	Included	Not included	Not increased	Unconditional questions	Written information	Uptake increase, not risk	one	No	Not included
15	Payaprom	Blank	Susceptibility	Independent groups (means, SD's)					1.28534	0.251026	0.256206	0.138398	0.141254	0.137876	0.140721	Adult (19-64)	Not pregnant	Flu	Not included	Not included	Increased	Unconditional questions	Pamphlet or leaflet	Both risk and uptake increased	three	Yes	Not included
16	Peters	Flu Post	Susceptibility	Independent groups (means, SD's)					0.327841	-1.11523	0.58697	-0.614857	0.323613	-0.602641	0.317184	Older adult (65+)	Not pregnant	Flu	Included	Not included	Not increased	Conditional questions	Pamphlet or leaflet	Uptake increase, not risk	two	Yes	Included
17	Peters	Flu Pre/post	Susceptibility	Independent groups (means, SD's)					0.399923	-0.916482	0.425547	-0.505283	0.234616	-0.500074	0.232198	Older adult (65+)	Not pregnant	Flu	Included	Not included	Not increased	Conditional questions	Pamphlet or leaflet	Uptake increase, not risk	two	Yes	Included
18	Peters	Pneumonia Post	Susceptibility	Independent groups (means, SD's)					0.267944	-1.31698	0.592172	-0.726087	0.326481	-0.711662	0.319995	Older adult (65+)	Not pregnant	Pneumonia	Included	Not included	Not increased	Conditional questions	Pamphlet or leaflet	Both risk and uptake increased	two	Yes	Included
19	Peters	Pneumonia Pre/post	Susceptibility	Independent groups (means, SD's)					0.188465	-1.66884	0.44052	-0.92008	0.242871	-0.910595	0.240367	Older adult (65+)	Not pregnant	Pneumonia	Included	Not included	Not increased	Conditional questions	Pamphlet or leaflet	Both risk and uptake increased	two	Yes	Included
20	Vet	Combined condition	Susceptibility	Independent groups (means, SD's)					2.7354	1.00628	0.534136	0.554791	0.294485	0.547827	0.290788	Adult (19-64)	Not pregnant	Hepatitis B	Included	Not included	Not increased	Conditional questions	Persuasive message	Neither	one	No	Not included
21	Vet	Risk communication	Susceptibility	Independent groups (means, SD's)					2.76845	1.01829	0.551647	0.561412	0.304139	0.553115	0.299644	Adult (19-64)	Not pregnant	Hepatitis B	Included	Not included	Not increased	Conditional questions	Persuasive message	Risk increase, not uptake	one	No	Not included
22	Vet	Social norm communication	Susceptibility	Independent groups (means, SD's)					4.91336	1.59196	0.564306	0.877692	0.311118	0.864721	0.30652	Adult (19-64)	Not pregnant	Hepatitis B	Not included	Not included	Not increased	Conditional questions	Persuasive message	Risk increase, not uptake	one	No	Not included
23	Worasathit	Blank	Susceptibility	Cohort 2x2 (Events)					2.25145	0.811573	0.195313	0.447444	0.107682	0.447319	0.107652	Older adult (65+)	Not pregnant	Flu	Included	Not included	Not increased	Unconditional questions	Video	Both risk and uptake increased	one	No	Not included
24	Wray	Blank	Susceptibility	Independent groups (means, SD's)					1.94797	0.666788	0.353495	0.36762	0.194892	0.365012	0.19351	Older adult (65+)	Not pregnant	Flu	Included	Not included	Not increased	Unconditional questions	Written information	Both risk and uptake increased	one	No	Not included
25	Godinho	Risk reducing condition	Susceptibility	Independent groups (means, SD's)					2.24747	0.809803	0.193849	0.446468	0.106875	0.44576	0.106705	Older adult (65+)	Not pregnant	Flu	Not included	Not included	Not increased	Unconditional questions	Pamphlet or leaflet	Both risk and uptake increased	zero	No	Not included
26	de Wit	Narrative evidence	Susceptibility	Independent groups (means, SD's)					13.9521	2.63563	0.625302	1.4531	0.344747	1.42636	0.338402	Blank	Blank	Blank	Blank	Blank	Blank	Blank	Blank	Blank	Blank	Blank	Blank
27	de Wit	Statistical evidence	Susceptibilty	Independent groups (means, SD's)					0.34162	-1.07406	0.559019	-0.592158	0.308203	-0.58177	0.302796	Blank	Blank	Blank	Blank	Blank	Blank	Blank	Blank	Blank	Blank	Blank	Blank
