# Supplementary material for: Do interventions containing risk messages increase risk appraisal and the subsequent vaccination intentions and uptake? – A systematic review and meta‐analysis
Source: Br J Health Psychol. 2018 Sep 17;23(4):1084–106. doi: 10.1111/bjhp.12340 (PMC6767484; doi:10.1111/bjhp.12340)
Supplement: Supplementary file 12 — Table S10. Raw data file; Behaviour. [file BJHP-23-1084-s012.xlsx]

## Sheet: Sheet1
	Study name	Subgroup within study	Outcome	Data format	Experimental Group Had vaccination or intended to	Experimental Group Total N	Control Group Had vaccination or intended to	Control Group Total N	Odds ratio	Risk ratio	Log risk ratio	Std Err	Std diff in means	Std Err	Hedges's g	Std Err	Illness	Age group	Information about health consequences	Credible source	Mode of intervention	Number of BCTs	Social and environmental	Mode of delivery
1	Gerend	Blank	Blank	Cohort 2x2 (Events)	14	243	15	246	0.941485	0.944856	-0.0567228	0.360437	-0.0332436	0.211232	-0.0331923	0.210907	HPV	Adult (19-64)	Not included	Not included	Video	three	Included	Digital
2	Grandahl	Blank	Blank	Cohort 2x2 (Events)	141	239	89	146	0.921463	0.967797	-0.0327334	0.0854092	-0.0450947	0.118345	-0.0450063	0.118113	HPV	Adolescent (16-18)	Included	Included	Educational session	two	Not included	Human
3	Hopfer	Peer	Blank	Cohort 2x2 (Events)	18	100	18	50	0.390244	0.5	-0.693147	0.2848	-0.518791	0.216747	-0.516158	0.215647	HPV	Adult (19-64)	Included	Included	Video	two	Not included	Digital
4	Hopfer	Peer and provider	Blank	Cohort 2x2 (Events)	22	100	18	50	0.501425	0.611111	-0.492476	0.266477	-0.380584	0.209998	-0.378652	0.208932	HPV	Adult (19-64)	Included	Included	Video	two	Not included	Digital
5	Hopfer	Provider	Blank	Cohort 2x2 (Events)	3	50	18	50	0.113475	0.166667	-1.79176	0.590668	-1.19979	0.366298	-1.19058	0.363488	HPV	Adult (19-64)	Included	Included	Video	two	Not included	Digital
6	Peters	Flu post	Blank	Cohort 2x2 (Events)	14	19	10	19	2.52	1.4	0.336472	0.257226	0.509571	0.382981	0.49888	0.374946	Flu	Older adult (65+)	Included	Not included	Pamphlet or leaflet	two	Included	Human
7	Peters	Flu Pre/post	Blank	Cohort 2x2 (Events)	24	36	19	35	1.68421	1.22807	0.205444	0.194805	0.287406	0.270169	0.284271	0.267222	Flu	Older adult (65+)	Included	Not included	Pamphlet or leaflet	two	Included	Human
8	Peters	Pneumonia post	Blank	Cohort 2x2 (Events)	7	20	0	20	22.7778	15	2.70805	1.42762	1.72334	0.82813	1.69082	0.812505	Pneumonia	Older adult (65+)	Included	Not included	Pamphlet or leaflet	two	Included	Human
9	Peters	Pneumonia Pre/post	Blank	Cohort 2x2 (Events)	22	38	1	37	49.5	21.4211	3.06437	0.996048	2.15127	0.587555	2.12909	0.581498	Pneumonia	Older adult (65+)	Included	Not included	Pamphlet or leaflet	two	Included	Human
