# Supplementary material for: Do interventions containing risk messages increase risk appraisal and the subsequent vaccination intentions and uptake? – A systematic review and meta‐analysis
Source: Br J Health Psychol. 2018 Sep 17;23(4):1084–106. doi: 10.1111/bjhp.12340 (PMC6767484; doi:10.1111/bjhp.12340)
Supplement: Supplementary file 13 — Table S11. Raw data file; Intention. [file BJHP-23-1084-s013.xlsx]

## Sheet: Sheet1
	Study name	Subgroup within study	Outcome	Data format	Odds ratio	Lower Limit	Upper Limit	Confidence level	Odds ratio	Risk ratio	Log risk ratio	Std Err	Std diff in means	Std Err	Hedges's g	Std Err	Pregnant	Illness	Age group	Information about health consequences	Credible source	Mode of intervention	Number of BCTs	two or more BCTs	Mode of delivery	Adult	Older adult	Digital
1	Frew a	Blank	Blank	Cohort 2x2 (Events)	Cohort 2x2 (Events)	Cohort 2x2 (Events)	Cohort 2x2 (Events)	Cohort 2x2 (Events)	1.01903	1.01487	0.0147654	0.29547	0.0103938	0.207969	0.0103462	0.207016	Pregnant	Flu	Adult (19-64)	Not included	Not included	Written message	zero	No	Printed materials	Adult	other	other
2	Frew c	Blank	Blank	Odds ratio					7.452				1.10733	0.34329			Pregnant	Flu	Adult (19-64)	Not included	Not included	Written message	one	No	Printed materials	Adult	other	other
3	Meharry	Pamphlet	Blank	Cohort 2x2 (Events)					0.175585	0.776721	-0.252674	0.101981	-0.959109	0.49792	-0.948796	0.492566	Pregnant	Flu	Adult (19-64)	Included	Not included	Persuasive message	one	No	Printed materials	Adult	other	other
4	Meharry	Pamphlet and benefit statement	Blank	Cohort 2x2 (Events)					0.449275	0.910693	-0.0935491	0.0933236	-0.441129	0.47504	-0.435592	0.469078	Pregnant	Flu	Adult (19-64)	Included	Not included	Persuasive message	one	No	Printed materials	Adult	other	other
5	Mehta	Blank	Blank	Independent groups (means, SD's)					2.30973				0.461534	0.213607	0.457589	0.211781	Not pregnant	HPV	Adult (19-64)	Included	Not included	Educational session	four	Yes	Human	Adult	other	other
6	Nan	first person	Free of cost	Independent groups (means, SD's)					1.09491				0.0499903	0.37088	0.0489971	0.363512	Not pregnant	HPV	Adult (19-64)	Not included	Not included	Written message	one	No	Digital	Adult	other	Digital
7	Nan	first person	with cost	Independent groups (means, SD's)					0.569122				-0.310762	0.372443	-0.304588	0.365043	Not pregnant	HPV	Adult (19-64)	Not included	Not included	Written message	one	No	Digital	Adult	other	Digital
8	Nan	hybrid first person	Free of cost	Independent groups (means, SD's)					0.682221				-0.210829	0.371578	-0.20664	0.364195	Not pregnant	HPV	Adult (19-64)	Not included	Not included	Written message	one	No	Digital	Adult	other	Digital
9	Nan	hybrid first person	With cost	Independent groups (means, SD's)					0.710871				-0.188149	0.371427	-0.184411	0.364048	Not pregnant	HPV	Adult (19-64)	Not included	Not included	Written message	one	No	Digital	Adult	other	Digital
10	Nan	hybrid third person	Free of cost	Independent groups (means, SD's)					0.92036				-0.0457548	0.367014	-0.0449328	0.360421	Not pregnant	HPV	Adult (19-64)	Not included	Not included	Written message	one	No	Digital	Adult	other	Digital
11	Nan	hybrid third person	With cost	Independent groups (means, SD's)					0.743478				-0.163423	0.367399	-0.160487	0.360799	Not pregnant	HPV	Adult (19-64)	Not included	Not included	Written message	one	No	Digital	Adult	other	Digital
12	Nan	third person	Free of cost	Independent groups (means, SD's)					1.35853				0.168929	0.361319	0.166275	0.355644	Not pregnant	HPV	Adult (19-64)	Not included	Not included	Written message	one	No	Digital	Adult	other	Digital
13	Nan	third person	With cost	Independent groups (means, SD's)					0.703886				-0.193593	0.361444	-0.190552	0.355767	Not pregnant	HPV	Adult (19-64)	Not included	Not included	Written message	one	No	Digital	Adult	other	Digital
14	Payaprom	Blank	Blank	Cohort 2x2 (Events)					1.65581	1.06624	0.064142	0.0543961	0.278031	0.237369	0.276982	0.236473	Not pregnant	Flu	Adult (19-64)	Not included	Not included	Pamphlet or leaflet	three	Yes	Printed materials	Adult	other	other
15	Prati	Narrative	Blank	Cohort 2x2 (Events)					1.1194	1.03648	0.0358345	0.0948654	0.0621874	0.164352	0.0619607	0.163753	Not pregnant	Flu	Older adult (65+)	Not included	Included	Persuasive message	one	No	Digital	other	Older adult	Digital
16	Vet	Combined communication	Blank	Independent groups (means, SD's)					2.62227				0.531503	0.294138	0.524831	0.290446	Not pregnant	Hepatitiis B	Adult (19-64)	Included	Not included	Persuasive message	one	No	Digital	Adult	other	Digital
17	Vet	Risk communication	Blank	Independent groups (means, SD's)					1.92822				0.362002	0.301269	0.356652	0.296817	Not pregnant	Hepatitiis B	Adult (19-64)	Included	Not included	Persuasive message	one	No	Digital	Adult	other	Digital
18	Vet	Social norm communication	Blank	Independent groups (means, SD's)					3.36568				0.669109	0.306187	0.65922	0.301662	Not pregnant	Hepatitiis B	Adult (19-64)	Not included	Not included	Persuasive message	one	No	Digital	Adult	other	Digital
19	Wray	Blank	Blank	Independent groups (means, SD's)					1.04086				0.0220782	0.193286	0.0219216	0.191915	Not pregnant	Flu	Older adult (65+)	Not included	Not included	Written message	one	No	Printed materials	other	Older adult	other
20	Worasathit	Blank	Blank	Cohort 2x2 (Events)					1.246	1.01035	0.0102991	0.00858691	0.121258	0.100814	0.121224	0.100785	Not pregnant	Flu	Older adult (65+)	Included	Not included	Video	one	No	Digital	other	Older adult	Digital
21	Godinho	Risk reducing condition	Blank	Independent groups (means, SD's)					2.57081				0.520576	0.107227	0.519751	0.107057	Not pregnant	Flu	Older adult (65+)	Not included	Not included	Pamphlet or leaflet	zero	No	Digital	other	Older adult	Digital
22	de Wit	Narrative evidence	Blank	Independent groups (means, SD's)					4.444				0.822337	0.319627	0.807202	0.313744	Not pregnant	Hepatitiis B	Adult (19-64)	Not included	Not included	Persuasive message	zero	No	Digital	Adult	other	Digital
23	de Wit	Statistical evidence	Blank	Independent groups (means, SD's)					0.0537665				-1.61159	0.34634	-1.58332	0.340264	Not pregnant	Hepatitiis B	Adult (19-64)	Not included	Not included	Persuasive message	zero	No	Digital	Adult	other	Digital
