# Supplementary material for: Do interventions containing risk messages increase risk appraisal and the subsequent vaccination intentions and uptake? – A systematic review and meta‐analysis
Source: Br J Health Psychol. 2018 Sep 17;23(4):1084–106. doi: 10.1111/bjhp.12340 (PMC6767484; doi:10.1111/bjhp.12340)
Supplement: Supplementary file 14 — Table S12. Raw data file; Risk. [file BJHP-23-1084-s014.xlsx]

## Sheet: Sheet1
	Study name	Subgroup within study	Outcome	Data format	Odds ratio	Lower Limit	Upper Limit	Confidence level	Odds ratio	Log odds ratio	Std Err	Std diff in means	Std Err	Hedges's g	Std Err	Age group	Pregnant	Illness	Information about health consequences	Credible source	Efficacy appraisal increased	Measure of risk	Mode of intervention	Increase RA and uptake	Number of BCTs	Two or more BCTs	Social and environmental	Mode of delivery	Flu	HPV	Adult	Older adult	Digital	Human	Printed materials
1	Frew (a)	Blank	Susceptibility	Odds ratio	5.38	1.9	15.29	0.95	5.38	1.68269	0.531986	0.927715	0.293299			Adult (19-64)	Pregnant	Flu	Not included	Not included	Not increased	Unconditional questions	Written information	Risk increase, not uptake	zero	No	Not included	Printed material	Flu	other	Adult	other	other	other	Printed material
2	Frew (c)	Blank	Severity	Odds ratio	1.139	0.312	4.16	0.9	1.139	0.130151	0.787385	0.0717558	0.434108			Adult (19-64)	Pregnant	Flu	Not included	Not included	Not increased	Unconditional questions	Written information	Uptake increase, not risk	one	No	Not included	Printed material	Flu	other	Adult	other	other	other	Printed material
3	Frew (c)	Blank	Susceptibility	Odds ratio	2.904	1.478	5.705	0.9	2.904	1.06609	0.410569	0.587766	0.226359			Adult (19-64)	Pregnant	Flu	Not included	Not included	Not increased	Unconditional questions	Written information	Both risk and uptake increased	one	No	Not included	Printed material	Flu	other	Adult	other	other	other	Printed material
4	Gerend	Blank	Susceptibility	Independent groups (Sample size, t)					1.86217	0.621745	0.165249	0.342786	0.0911066	0.342258	0.0909662	Adult (19-64)	Not pregnant	HPV	Not included	Not included	Not increased	Conditional questions	Video	Risk increase, not uptake	three	Yes	Included	Digital	other	HPV	Adult	other	Digital	other	other
5	Grandahl	Blank	Severity	Cohen's d, SE					1.26821	0.237608	0.199518	0.131	0.11			Adolescent (16-18)	Not pregnant	HPV	Not included	Not included	Not increased	Unconditional questions	Educational session	Both risk and uptake increased	two	Yes	Not included	Human	other	HPV	other	other	other	Human	other
6	Grandahl	Blank	Susceptibility	Cohen's d, SE					1.30319	0.264815	0.761796	0.146	0.42			Adolescent (16-18)	Not pregnant	HPV	Not included	Not included	Not increased	Unconditional questions	Educational session	Risk increase, not uptake	two	Yes	Not included	Human	other	HPV	other	other	other	Human	other
7	Hopfer	Peer and provider messages	Susceptibility	Corr, N					0.933386	-0.0689368	0.368393	-0.0380069	0.203106	-0.0377152	0.201548	Adult (19-64)	Not pregnant	HPV	Included	Included	Not increased	Unconditional questions	Video	Both risk and uptake increased	two	Yes	Not included	Digital	other	HPV	Adult	other	Digital	other	other
8	Hopfer	Peer messages	Susceptibilty	Corr, N					0.728475	-0.316802	0.300338	-0.174662	0.165585	-0.173776	0.164745	Adult (19-64)	Not pregnant	HPV	Included	Included	Not increased	Unconditional questions	Video	Both risk and uptake increased	two	Yes	Not included	Digital	other	HPV	Adult	other	Digital	other	other
9	Hopfer	Provider messages	Susceptibility	Corr, N					0.923277	-0.0798265	0.299272	-0.0440107	0.164997	-0.0437872	0.16416	Adult (19-64)	Not pregnant	HPV	Included	Included	Not increased	Unconditional questions	Video	Both risk and uptake increased	two	Yes	Not included	Digital	other	HPV	Adult	other	Digital	other	other
10	Meharry	Pamphlet	Severity	Means, SD in each group					1.22847	0.205772	0.450679	0.113448	0.248472	0.112228	0.2458	Adult (19-64)	Pregnant	Flu	Included	Not included	Not increased	Unconditional questions	Persuasive message	Uptake increase, not risk	one	No	Not included	Printed material	Flu	other	Adult	other	other	other	Printed material
11	Meharry	Pamphlet	Susceptibility	Means, SD in each group					1.14797	0.137994	0.4505	0.0760801	0.248374	0.0752621	0.245703	Adult (19-64)	Pregnant	Flu	Included	Not included	Not increased	Unconditional questions	Persuasive message	Both risk and uptake increased	one	No	Not included	Printed material	Flu	other	Adult	other	other	other	Printed material
12	Meharry	Pamphlet and benefit statement	Severity	Means, SD in each group					1.31009	0.270094	0.470211	0.148911	0.259241	0.147042	0.255987	Adult (19-64)	Pregnant	Flu	Included	Not included	Not increased	Unconditional questions	Persuasive message	Uptake increase, not risk	one	No	Not included	Printed material	Flu	other	Adult	other	other	other	Printed material
13	Meharry	Pamphlet and benefit statement	Susceptibility	Means, SD in each group					2.03941	0.712662	0.473926	0.392911	0.261289	0.387979	0.258009	Adult (19-64)	Pregnant	Flu	Included	Not included	Not increased	Unconditional questions	Persuasive message	Both risk and uptake increased	one	No	Not included	Printed material	Flu	other	Adult	other	other	other	Printed material
14	Mehta	Blank	Severity	Independent groups (means, SD's)					4.10873	1.41311	0.396624	0.779091	0.21867	0.772432	0.216801	Adult (19-64)	Not pregnant	HPV	Included	Not included	Increased	Unconditional questions	Educational session	Both risk and uptake increased	four	Yes	Included	Human	other	other	Adult	other	other	Human	other
15	Mehta	Blank	Susceptibility	Independent groups (means, SD's)					3.25344	1.17971	0.392362	0.650409	0.216321	0.64485	0.214472	Adult (19-64)	Not pregnant	HPV	Included	Not included	Increased	Unconditional questions	Educational session	Both risk and uptake increased	four	Yes	Included	Human	other	other	Adult	other	other	Human	other
16	Nan	first person	Susceptibility	Independent groups (means, SD's)					0.684995	-0.378343	0.673939	-0.208592	0.371562	-0.204447	0.36418	Adult (19-64)	Not pregnant	HPV	Not included	Not included	Not increased	Unconditional questions	Written information	Uptake increase, not risk	one	No	Not included	Digital	other	other	Adult	other	Digital	other	other
17	Nan	hybrid first person	Susceptibility	Independent groups (means, SD's)					3.10292	1.13235	0.684293	0.624295	0.37727	0.611891	0.369775	Adult (19-64)	Not pregnant	HPV	Not included	Not included	Not increased	Unconditional questions	Written information	Both risk and uptake increased	one	No	Not included	Digital	other	other	Adult	other	Digital	other	other
18	Nan	hybrid third person	Susceptibility	Independent groups (means, SD's)					4.45338	1.49366	0.684622	0.8235	0.377452	0.808706	0.370671	Adult (19-64)	Not pregnant	HPV	Not included	Not included	Not increased	Unconditional questions	Written information	Both risk and uptake increased	one	No	Not included	Digital	other	other	Adult	other	Digital	other	other
19	Nan	third person	Susceptibility	Independent groups (means, SD's)					0.655945	-0.421678	0.656007	-0.232483	0.361675	-0.228832	0.355995	Adult (19-64)	Not pregnant	HPV	Not included	Not included	Not increased	Unconditional questions	Written information	Uptake increase, not risk	one	No	Not included	Digital	other	other	Adult	other	Digital	other	other
20	Payaprom	Blank	Severity	Independent groups (means, SD's)					1.13047	0.122637	0.255973	0.0676132	0.141125	0.0673581	0.140593	Adult (19-64)	Not pregnant	Flu	Not included	Not included	Increased	Unconditional questions	Pamphlet or leaflet	Both risk and uptake increased	three	Yes	Not included	Printed material	Flu	other	Adult	other	other	other	Printed material
21	Payaprom	Blank	Susceptibility	Independent groups (means, SD's)					1.28534	0.251026	0.256206	0.138398	0.141254	0.137876	0.140721	Adult (19-64)	Not pregnant	Flu	Not included	Not included	Increased	Unconditional questions	Pamphlet or leaflet	Both risk and uptake increased	three	Yes	Not included	Printed material	Flu	other	Adult	other	other	other	Printed material
22	Prati	Didactic	Risk Perception (likelihood and severity)	Independent groups (means, SD's)					0.883885	-0.123428	0.31271	-0.0680496	0.172406	-0.067711	0.171548	Older adult (65+)	Not pregnant	Flu	Not included	Included	Not increased	Conditional questions	Persuasive message	Risk increase, not uptake	one	No	Not included	Digital	Flu	other	other	Older adult	Digital	other	other
23	Prati	Narrative	Risk perception (likelihood and severity)	Independent groups (means, SD's)					1.88339	0.633076	0.312294	0.349033	0.172177	0.347352	0.171347	Older adult (65+)	Not pregnant	Flu	Not included	Included	Increased	Conditional questions	Persuasive message	Risk increase, not uptake	one	No	Not included	Digital	Flu	other	other	Older adult	Digital	other	other
24	Peters	Flu Post	Severity	Independent groups (means, SD's)					0.198089	-1.61904	0.601459	-0.892624	0.331602	-0.874889	0.325014	Older adult (65+)	Not pregnant	Flu	Included	Not included	Not increased	Conditional questions	Pamphlet or leaflet	Uptake increase, not risk	two	Yes	Included	Human	Flu	other	other	Older adult	other	Human	other
25	Peters	Flu Post	Susceptibility	Independent groups (means, SD's)					0.327841	-1.11523	0.58697	-0.614857	0.323613	-0.602641	0.317184	Older adult (65+)	Not pregnant	Flu	Included	Not included	Not increased	Conditional questions	Pamphlet or leaflet	Uptake increase, not risk	two	Yes	Included	Human	Flu	other	other	Older adult	other	Human	other
26	Peters	Flu Pre/post	Severity	Independent groups (means, SD's)					0.68885	-0.372732	0.42002	-0.205498	0.231569	-0.203379	0.229182	Older adult (65+)	Not pregnant	Flu	Included	Not included	Not increased	Conditional questions	Pamphlet or leaflet	Uptake increase, not risk	two	Yes	Included	Human	Flu	other	other	Older adult	other	Human	other
27	Peters	Flu Pre/post	Susceptibility	Independent groups (means, SD's)					0.399923	-0.916482	0.425547	-0.505283	0.234616	-0.500074	0.232198	Older adult (65+)	Not pregnant	Flu	Included	Not included	Not increased	Conditional questions	Pamphlet or leaflet	Uptake increase, not risk	two	Yes	Included	Human	Flu	other	other	Older adult	other	Human	other
28	Peters	Pneumonia Post	Severity	Independent groups (means, SD's)					0.208698	-1.56687	0.599729	-0.86386	0.330648	-0.846697	0.324079	Older adult (65+)	Not pregnant	Pneumonia	Included	Not included	Not increased	Conditional questions	Pamphlet or leaflet	Both risk and uptake increased	two	Yes	Included	Human	other	other	other	Older adult	other	Human	other
29	Peters	Pneumonia Post	Susceptibility	Independent groups (means, SD's)					0.267944	-1.31698	0.592172	-0.726087	0.326481	-0.711662	0.319995	Older adult (65+)	Not pregnant	Pneumonia	Included	Not included	Not increased	Conditional questions	Pamphlet or leaflet	Both risk and uptake increased	two	Yes	Included	Human	other	other	other	Older adult	other	Human	other
30	Peters	Pneumonia Pre/post	Severity	Independent groups (means, SD's)					0.419428	-0.868863	0.424881	-0.479029	0.234249	-0.474091	0.231834	Older adult (65+)	Not pregnant	Pneumonia	Included	Not included	Not increased	Conditional questions	Pamphlet or leaflet	Both risk and uptake increased	two	Yes	Included	Human	other	other	other	Older adult	other	Human	other
31	Peters	Pneumonia Pre/post	Susceptibility	Independent groups (means, SD's)					0.188465	-1.66884	0.44052	-0.92008	0.242871	-0.910595	0.240367	Older adult (65+)	Not pregnant	Pneumonia	Included	Not included	Not increased	Conditional questions	Pamphlet or leaflet	Both risk and uptake increased	two	Yes	Included	Human	other	other	other	Older adult	other	Human	other
32	Vet	Combined condition	Susceptibility	Independent groups (means, SD's)					2.7354	1.00628	0.534136	0.554791	0.294485	0.547827	0.290788	Adult (19-64)	Not pregnant	Hepatitis B	Included	Not included	Not increased	Conditional questions	Persuasive message	Neither	one	No	Not included	Digital	other	other	Adult	other	Digital	other	other
33	Vet	Risk communication	Susceptibility	Independent groups (means, SD's)					2.76845	1.01829	0.551647	0.561412	0.304139	0.553115	0.299644	Adult (19-64)	Not pregnant	Hepatitis B	Included	Not included	Not increased	Conditional questions	Persuasive message	Risk increase, not uptake	one	No	Not included	Digital	other	other	Adult	other	Digital	other	other
34	Vet	Social norm communication	Susceptibility	Independent groups (means, SD's)					4.91336	1.59196	0.564306	0.877692	0.311118	0.864721	0.30652	Adult (19-64)	Not pregnant	Hepatitis B	Not included	Not included	Not increased	Conditional questions	Persuasive message	Risk increase, not uptake	one	No	Not included	Digital	other	other	Adult	other	Digital	other	other
35	Worasathit	Blank	Severity	Cohort 2x2 (Events)					6.06168	1.80199	0.121214	0.993488	0.066829	0.993211	0.0668104	Older adult (65+)	Not pregnant	Flu	Included	Not included	Not increased	Unconditional questions	Video	Both risk and uptake increased	one	No	Not included	Digital	Flu	other	other	Older adult	Digital	other	other
36	Worasathit	Blank	Susceptibility	Cohort 2x2 (Events)					2.25145	0.811573	0.195313	0.447444	0.107682	0.447319	0.107652	Older adult (65+)	Not pregnant	Flu	Included	Not included	Not increased	Unconditional questions	Video	Both risk and uptake increased	one	No	Not included	Digital	Flu	other	other	Older adult	Digital	other	other
37	Wray	Blank	Severity	Independent groups (means, SD's)					1.60794	0.474953	0.352058	0.261855	0.1941	0.259998	0.192723	Older adult (65+)	Not pregnant	Flu	Not included	Not included	Not increased	Unconditional questions	Written information	Both risk and uptake increased	one	No	Not included	Printed material	Flu	other	other	Older adult	other	other	Printed material
38	Wray	Blank	Susceptibility	Independent groups (means, SD's)					1.94797	0.666788	0.353495	0.36762	0.194892	0.365012	0.19351	Older adult (65+)	Not pregnant	Flu	Not included	Not included	Not increased	Unconditional questions	Written information	Both risk and uptake increased	one	No	Not included	Printed material	Flu	other	other	Older adult	other	other	Printed material
39	Godinho	Risk reducing condition	Severity	Independent groups (means, SD's)					2.71465	0.998663	0.194774	0.550592	0.107385	0.549718	0.107214	Older adult (65+)	Not pregnant	Flu	Not included	Not included	Not increased	Unconditional questions	Pamphlet or leaflet	Both risk and uptake increased	zero	No	Not included	Digital	Flu	other	other	Older adult	Digital	other	other
40	Godinho	Risk reducing condition	Susceptibility	Independent groups (means, SD's)					2.24747	0.809803	0.193849	0.446468	0.106875	0.44576	0.106705	Older adult (65+)	Not pregnant	Flu	Not included	Not included	Not increased	Unconditional questions	Pamphlet or leaflet	Both risk and uptake increased	zero	No	Not included	Digital	Flu	other	other	Older adult	Digital	other	other
41	de Wit	Narrative evidence	Severity	Independent groups (means, SD's)					0.0313445	-3.46272	0.670561	-1.9091	0.3697	-1.87396	0.362895	Adult (19-64)	Not pregnant	Hepatitis B	Not included	Not included	Not increased	Unconditional questions	Persuasive message	Both risk and uptake increased	zero	No	Not included	Digital	other	other	Adult	other	Digital	other	other
42	de Wit	Narrative evidence	Susceptibility	Independent groups (means, SD's)					13.9521	2.63563	0.625302	1.4531	0.344747	1.42636	0.338402	Adult (19-64)	Not pregnant	Hepatitis B	Not included	Not included	Not increased	Unconditional questions	Persuasive message	Both risk and uptake increased	zero	No	Not included	Digital	other	other	Adult	other	Digital	other	other
43	de Wit	Statistical evidence	Severity	Independent groups (means, SD's)					0.915011	-0.0888197	0.547514	-0.0489688	0.30186	-0.0481097	0.296565	Adult (19-64)	Not pregnant	Hepatitis B	Not included	Not included	Not increased	Unconditional questions	Persuasive message	Both risk and uptake increased	zero	No	Not included	Digital	other	other	Adult	other	Digital	other	other
44	de Wit	Statistical evidence	Susceptibilty	Independent groups (means, SD's)					0.34162	-1.07406	0.559019	-0.592158	0.308203	-0.58177	0.302796	Adult (19-64)	Not pregnant	Hepatitis B	Not included	Not included	Not increased	Unconditional questions	Persuasive message	Both risk and uptake increased	zero	No	Not included	Digital	other	other	Adult	other	Digital	other	other
